# Supplementary material for: Enhanced Room-Temperature Optoelectronic NO2 Sensing Performance of Ultrathin Non-Layered Indium Oxysulfide via In Situ Sulfurization
Source: Sensors (Basel). 2026 Jan 19;26(2):670. doi: 10.3390/s26020670 (PMC12845805; doi:10.3390/s26020670)
Supplement: Supplementary file 1 [file sensors-26-00670-s001.zip]

Archive with 1 entries (1 files):
- sensors-4067536-supplementary.pdf
